# Supplementary material for: The mediating role of emotional intelligence between self-efficacy and resilience in Chinese secondary vocational students
Source: Front Psychiatry. 2024 Jul 9;15:1382881. doi: 10.3389/fpsyt.2024.1382881 (PMC11263935; doi:10.3389/fpsyt.2024.1382881)
Supplement: Supplementary file 1 [file Table_1.xlsx]

## Sheet: Sheet1
Number	Score
1	90
2	88
3	91
4	79
5	99
6	89
7	82
8	90
9	88
10	66
11	107
12	72
13	89
14	90
15	94
16	101
17	89
18	78
19	89
20	101
21	80
22	88
23	86
24	77
25	104
26	86
27	77
28	121
29	90
30	86
31	102
32	94
33	89
34	104
35	76
36	85
37	86
38	80
39	84
40	78
41	86
42	75
43	88
44	80
45	101
46	79
47	75
48	105
49	80
50	88
51	86
52	78
53	95
54	89
55	86
56	79
57	86
58	85
59	86
60	80
61	86
62	96
63	84
64	87
65	58
66	90
67	100
68	84
69	106
70	85
71	87
72	84
73	87
74	84
75	87
76	100
77	90
78	85
79	77
80	87
81	84
82	87
83	85
84	82
85	95
86	84
87	87
88	95
89	85
90	87
91	90
92	81
93	90
94	100
95	88
96	97
97	83
98	99
99	81
100	94
101	79
102	90
103	84
104	95
105	90
106	85
107	80
108	91
109	86
110	90
111	80
112	88
113	107
114	88
115	95
116	82
117	92
118	98
119	81
120	91
121	95
122	74
123	85
124	84
125	100
126	87
127	91
128	81
129	106
130	91
131	93
132	67
133	107
134	79
135	81
136	88
137	97
138	89
139	83
140	91
141	70
142	118
143	92
144	82
145	91
146	88
147	114
148	81
149	88
150	101
151	93
152	88
153	83
154	71
155	83
156	86
157	102
158	97
159	93
160	87
161	94
162	83
163	97
164	82
165	97
166	100
167	83
168	81
169	94
170	72
171	90
172	78
173	89
174	93
175	88
176	81
177	83
178	92
179	82
180	97
181	83
182	89
183	91
184	95
185	84
186	110
187	97
188	85
189	88
190	100
191	90
192	86
193	83
194	87
195	94
196	87
197	91
198	105
199	81
200	106
201	88
202	92
203	82
204	83
205	85
206	88
207	97
208	84
209	78
210	99
211	89
212	102
213	76
214	86
215	103
216	90
217	88
218	101
219	87
220	84
221	91
222	88
223	92
224	99
225	84
226	100
227	92
228	93
229	79
230	101
231	93
232	90
233	94
234	100
235	83
236	96
237	97
238	88
239	83
240	97
241	105
242	99
243	92
244	89
245	99
246	96
247	92
248	95
249	86
250	84
251	100
252	88
253	94
254	83
255	89
256	102
257	83
258	90
259	103
260	98
261	93
262	106
263	88
264	91
265	88
266	99
267	119
